# Supplementary material for: Non-Coding RNA and Tumor Development in Neurofibromatosis Type 1: ANRIL Rs2151280 Is Associated with Optic Glioma Development and a Mild Phenotype in Neurofibromatosis Type 1 Patients
Source: Genes (Basel). 2019 Nov 5;10(11):892. doi: 10.3390/genes10110892 (PMC6895873; doi:10.3390/genes10110892)
Supplement: Supplementary file 1 [file genes-10-00892-s001.zip]

Archive with 7 entries (6 files):
- SupplementaryRev/
- SupplementaryRev/Figure S1.pdf
- SupplementaryRev/Figure S2.pdf
- SupplementaryRev/TableS1.lsx.xlsx
- SupplementaryRev/TableS2.xlsx
- SupplementaryRev/TableS3.xlsx
- SupplementaryRev/TableS4.docx
