# Supplementary material for: Non-Coding RNA and Tumor Development in Neurofibromatosis Type 1: ANRIL Rs2151280 Is Associated with Optic Glioma Development and a Mild Phenotype in Neurofibromatosis Type 1 Patients
Source: Genes (Basel). 2019 Nov 5;10(11):892. doi: 10.3390/genes10110892 (PMC6895873; doi:10.3390/genes10110892)
Supplement: Supplementary file 1 [file genes-10-00892-s001.zip › SupplementaryRev/TableS1.lsx.xlsx]

## Sheet: Table 1
Table S1. Clinical and genotyping data of the analyzed NF1 cohort
PATIENT	GENDER	BIRTH DATE	AGE AT THE RECRUITMENT	DNF	PNF	OPG	CNS TUMOR	NON CNS TUMOR	RICCARDI SCORE	ABLON SCORE	rs2151280 GENOTYPE	NF1 MUTATION
1	F	1949-11-14	67	Yes	No	No	No		1	4	TT	microdeletion type 1
2	F	2011-09-07	5	No	Yes	No	No		2	1	CT	c.2990+1G>C
3	M	1976-09-29	40	Yes	Yes	No	No		4	4	CC	c.6364+2T>A
4	F	1991-04-16	26	Yes	Yes	No	No		3	2	TT	c.4255A>G
5	F	1981-10-20	35	Yes	No	No	No		1	2	CT	c.3916C>T
6	M	1975-07-07	42	Yes	No	No	No	pheocromocytoma	4	1	CC	c.493delA
7	F	1958-10-26	58	Yes	No	No	No	breast cancer	4	2	CT	c.6641+1G>A
8	F	1967-06-01	50	Yes	Yes	No	No		3	2	CT	c.3916C>T
9	M	1978-06-28	39	Yes	No	No	No		1	1	TT	c.1756_1759delACTA
10	F	2007-04-22	10	Yes	Yes	No	No		3	1	CC	c.1721+3A>G
11	M	1981-12-25	35	Yes	No	No	No		3	2	CT	ND
12	M	1981-06-27	36	Yes	No	No	No		3	2	CC	c.1885G>A
13	F	1961-02-04	56	Yes	Yes	No	No		3	4	CT	c.1246C>T
14	F	1982-01-05	35	Yes	No	No	Yes		4	2	CT	c.2356delC
15	F	1979-05-16	38	Yes	No	No	No		1	2	CT	c.1399insA
16	F	2002-08-21	14	Yes	No	Yes	No		2	2	CT	c.3708+1G>C
17	F	1974-05-17	43	Yes	Yes	No	No	MPNST	4	3	CT	c.6791dupA
18	M	1978-12-26	38	Yes	No	No	No		2	1	CT	c.2329T>A
19	F	2004-08-01	12	No	No	Yes	No		2	2	CC	c.4684G>T
20	M	1972-10-17	44	Yes	Yes	Yes	No		3	2	CC	ND
21	F	1978-09-19	38	Yes	Yes	No	No		3	2	TT	c.3827G>A
22	M	1977-02-27	40	Yes	No	No	No		3	3	CT	c.3916C>T
23	F	2005-01-15	12	No	No	Yes	No		2	3	CC	c.5815delT
24	M	1977-05-29	40	Yes	Yes	No	No		3	1	CT	c.6801A>G
25	F	1996-07-19	20	No	Yes	No	No		3	2	CC	c.5944-1G>T
26	F	1971-03-03	46	Yes	No	No	No	atypical pituitary adenoma ganglioneurinoma	4	1	TT	c.4630delA
27	F	1983-11-12	33	Yes	No	No	Yes		4	4	CT	c.1019_1020delCT
28	M	2006-11-25	10	Yes	Yes	No	No		3	1	CT	c.4423dupC
29	F	1989-02-07	28	Yes	No	Yes	No		4	3	CT	c.5472dupT
30	F	1993-01-23	24	Yes	Yes	Yes	No	MPNST	4	1	CC	c.1721+3A>G
31	F	1962-03-08	55	Yes	Yes	No	No		2	3	CT	c.574C>T
32	F	1983-05-02	34	Yes	Yes	Yes	No		4	4	CT	c.247C>T
33	M	1986-06-12	31	Yes	No	No	No		1	2	CC	c.5624C>G
34	M	1972-11-15	44	Yes	No	No	Yes	GIST	4	3	CT	c.3888T>G
35	M	1957-12-13	59	Yes	Yes	No	No	pheocromocytoma	4	3	CT	c.3827G>C
36	F	1968-09-20	48	Yes	No	No	No		1	4	CT	c.2492_2493dupCA
37	F	1991-10-25	25	Yes	No	No	No		2	3	CT	c.7993C>T
38	F	1980-06-03	37	Yes	Yes	No	Yes		4	4	TT	c.495_498delTGTT
39	F	1963-11-01	53	Yes	No	Yes	No	pheocromocytoma	4	3	CT	c.6789_6792delTTAC
40	F	2009-08-16	7	No	No	Yes	No		4	1	CT	c.247delCinsGAGA
41	M	1975-11-11	41	Yes	Yes	No	No		3	4	CC	c.247delCinsGAGA
42	F	1990-08-29	26	Yes	No	Yes	No		2	2	CC	c.495_498delTGTT
43	F	2012-11-25	4	Yes	No	Yes	No		2	1	TT	c.3916C>T
44	F	1997-09-28	19	No	No	Yes	No		2	2	CT	c.2540 T>C
45	F	1993-12-13	23	No	No	Yes	No		2	2	TT	c.4267A>G
46	M	1977-07-03	40	Yes	No	No	No		1	3	TT	c.649delG
47	M	1975-07-30	41	Yes	Yes	No	No		2	2	CT	c.6709C>T
48	F	1981-07-31	35	Yes	No	No	No		3	2	TT	c.6547delA
49	M	1991-01-22	26	Yes	Yes	No	No		3	3	CT	c.58C>T
50	M	1970-10-11	46	Yes	Yes	No	No	MPNST	4	2	CT	c.7309dupA
51	F	2015-02-23	2	ND	No	No	No		2	2	CT	c.4402_4406delAGTGA
52	M	1990-10-14	26	Yes	Yes	No	No		3	2	CT	c.7486delC
53	F	1998-12-18	18	Yes	Yes	No	Yes	MPNST	4	2	CT	c.1738_1739dupT
54	M	1978-07-03	39	Yes	No	No	No		1	2	CT	c.2033dupC
55	M	1983-03-06	34	Yes	Yes	No	Yes		4	3	CC	c.32C>T
56	M	1968-06-09	49	Yes	No	No	No	pheocromocytoma	4	2	CT	ND
57	F	1990-03-05	27	Yes	No	Yes	No		4	4	CT	c.2084_2085delTG
58	F	1981-01-20	36	Yes	Yes	No	No		3	4	CT	c.6311T>C
59	F	1971-10-30	45	Yes	No	No	No		1	2	CT	c.1019_1020delCT
60	F	1971-05-09	46	No	No	Yes	No		2	1	TT	c.1062+113A>G
61	M	1964-07-11	53	Yes	No	No	No		3	2	CT	c.3737delTGTT
62	M	1995-07-12	21	Yes	Yes	No	No		4	4	CC	c.5943G>T
63	M	1995-03-15	22	Yes	No	Yes	No		2	2	CC	c.1260+1G>A
64	M	1960-04-12	57	Yes	Yes	No	No		3	4	CT	c.2106deT
65	M	2002-08-01	14	No	No	Yes	No		2	1	CC	deletion of exons23-2-23a
66	F	1988-08-26	28	Yes	No	No	Yes		4	3	CT	c.910C>T
67	M	2001-03-22	16	Yes	Yes	No	No		4	2	TT	deletion of exons10b-14
68	F	1994-07-02	23	Yes	Yes	Yes	No		3	3	CT	c.4664delA
69	M	1989-11-10	27	Yes	Yes	No	No	MPNST	4	4	TT	c.6346_6347insA
70	F	1971-01-16	46	Yes	No	No	No		2	3	CC	c.3826C>T
71	F	1983-05-03	34	No	No	No	No	sarcoma	4	2	CT	c.2019delC
72	F	1994-05-01	23	Yes	No	No	Yes		4	3	CC	ND
73	M	1960-05-12	57	Yes	No	No	No		2	3	CC	c.259_264delTTGGATinsAA
74	F	1969-03-10	48	Yes	Yes	No	No		3	3	CT	c.495_498delTGTT
75	F	1980-01-02	37	Yes	Yes	No	Yes		4	3	CT	c.2851-2A>T
76	F	1988-11-18	28	Yes	Yes	No	No		3	3	CT	c.4084C>T
77	F	1984-04-15	33	Yes	No	No	No		2	3	CT	c.2991-2A>G
78	F	1946-06-01	71	Yes	No	No	No		2	3	CT	c.1105C>T
79	F	1969-02-28	48	Yes	No	No	No		2	2	CT	atypical microdeletion
80	F	2007-07-10	9	No	Yes	No	No		2	1	TT	duplication of exons 10b-23a
81	M	1967-01-04	50	Yes	No	Yes	No		4	3	TT	c.3826C>T
82	M	1972-10-28	44	Yes	No	No	No		2	3	CT	c.4515-1G>A
83	M	1980-10-15	36	Yes	No	Yes	No		4	3	CT	c.2990+5G>C
84	M	1979-06-16	38	Yes	No	No	No		2	3	CT	c.3974+2T>G
85	F	1990-03-12	27	Yes	No	No	No	cholesteatoma	2	1	TT	c.2410-18C>G
86	F	1964-01-15	53	Yes	No	No	No		2	3	TT	c.2251+1G>A
87	M	1947-02-06	70	Yes	No	No	No		2	3	TT	c.2041C>T
88	M	1962-07-27	54	Yes	Yes	No	Yes		4	4	CT	c.3496+2C>T
89	F	2003-04-06	14	Yes	Yes	No	Yes		4	2	CT	microdeletion type 1
90	F	1980-07-22	36	Yes	Yes	No	Yes		4	3	CT	c.4381A>G
91	M	2008-08-29	8	No	No	Yes	No		3	1	CC	c.1603C>T
92	F	1990-10-07	26	Yes	No	No	Yes		4	2	CT	c.3456_3459delACTC
93	M	1984-06-23	33	Yes	No	Yes	Yes	MPNST	4	3	CC	c.3826C>T
94	F	1955-01-04	62	Yes	No	No	No		2	3	CT	c.3941G>A
95	M	2000-09-20	16	Yes	No	No	Yes		2	1	CC	c.1063-2A>C
96	M	1989-07-12	27	Yes	No	No	No		3	3	CC	c.539T>G
97	F	2000-02-17	17	Yes	Yes	Yes	No	MPNST	4	4	CC	c.1527+675 C>T
98	F	1992-06-13	25	Yes	No	Yes	No		4	2	CT	c.615_616delGAinsAT
99	F	1983-04-24	34	Yes	Yes	No	No		2	2	CT	c.3827G>A
100	F	1974-08-02	42	Yes	No	No	Yes		4	2	CT	c.2541T>C
101	F	1971-07-19	45	Yes	No	No	No		2	2	TT	c.6477delC
102	M	1970-09-24	46	Yes	No	No	Yes		4	3	CT	c.4267A>G
103	F	1976-09-17	40	Yes	No	No	No	pheocromocytoma	4	2	CT	c.3047_3048delGT
104	M	1992-08-08	24	Yes	No	No	No		2	2	CT	c.3974+1G>A
	F= female			ND= Not Detected
	M= male
DNF= dermal neurofibromas
PNF= plexiform neurofibromas
OPG= optic pathway glioma
CNS= central nervous system
