# Supplementary material for: Non-Coding RNA and Tumor Development in Neurofibromatosis Type 1: ANRIL Rs2151280 Is Associated with Optic Glioma Development and a Mild Phenotype in Neurofibromatosis Type 1 Patients
Source: Genes (Basel). 2019 Nov 5;10(11):892. doi: 10.3390/genes10110892 (PMC6895873; doi:10.3390/genes10110892)
Supplement: Supplementary file 1 [file genes-10-00892-s001.zip › SupplementaryRev/TableS2.xlsx]

## Sheet: Foglio1
Table S2. Measures of Disease Severity
		General a		Appearance b
Minimal	1	Few NF1 features, café-au-lait and freckling only, with no compromise of health		No visible rumors outside of clothing, normal gait and posture
Mild	2	Mild hypertension, asymptomatic tumors (plexiforms or optic glioma)		Many café-au-lait spots, less than 25 cutaneous neurofibromas, normal gait and posture
Moderate	3	Orthopedic complications requiring bracing or surgery, large or symptomatic plexiforms and moderate pain		25 - 75 cutaneous neurofibromas, many visible. Visible skeletal feature with moderate impact
Severe	4	Intractable seizures, severe chronic pain, visual impairment, inoperable tumors and malignancies		More than 100 cutaneous neurofibromas, including face, facial or orbital plexiforms, severe scoliosis, tibial dysplasia requiring bracing or associated with limp
a Based on Riccardi, 1982
b Based on Ablon, 1996
