# Supplementary material for: Non-Coding RNA and Tumor Development in Neurofibromatosis Type 1: ANRIL Rs2151280 Is Associated with Optic Glioma Development and a Mild Phenotype in Neurofibromatosis Type 1 Patients
Source: Genes (Basel). 2019 Nov 5;10(11):892. doi: 10.3390/genes10110892 (PMC6895873; doi:10.3390/genes10110892)
Supplement: Supplementary file 1 [file genes-10-00892-s001.zip › SupplementaryRev/TableS3.xlsx]

## Sheet: Foglio1
	Table S3. Primers' sequences
METHOD	GENE	Oligo Foreward (5'-3')	Oligo Reverse (5'-3')
qPCR	CDKN2A	CATGGAGCCTTCGGCTGACT	CCATCATCATGACCTGGATCG
	CDKN2B	GAATGCGCGAGGAGAACAAG	CCATCATCATGACCTGGATCG
	ARF	GGTTTTCGTGGTTCACATCCC	CCCATCATCATGACCTGGTCTT
	ANRIL	CAACATCCACCACTGGATCTTAACA	AGCTTCGTATCCCCAATGAGATACA
	TBP	CGGCTGTTTAACTTCGCTTC	CACACGCCAAGAAACAGTGA
PCR	rs2151280	CCAACTAGAATGGCACAGC	CTCCAACTTGGTTTTGGACAGA
LOH Analysis	D9S736	TTCTAGACCTCTCAGCAGAC	GATAGTGTTGGAGACACCAG
	D9S974	GAGCCTGGTCTGGATCATAA	AAGCTTACAGAACCAGACAG
	D9S171	AGCTAAGTGAACCTCATCTCTGTCT	ACCCTAGCACTGATGGTATAGTCT
	D9S169	AGAGACAGATCCAGATCCCA	TAACAACTCACTGATTATTTAAGGC
	D9S104	ACTGGGACTCTAACTAATGT	GATCTGGGTATGTCTTTCTG
	D9S942	GCAAGATTCCAAACAGTA	CTCATCCTGCGGAAACCATT
	D17S841	AGGTTAGTAGTCTATGTCACAGCG	TGGACTTTCTTACATGGCAG
	D17S1294	TGGCATGCAATTGTAGTCTC	TTCTTTCCTTACTAAGTTGAGAACG
	D17S1307	ATAGGAGACCTGCTGCCTTT	AGGGCAGAGAAACCTAAGGA
	D17S2163	TTTTGGACTTCAAGGATGCC	TCCAGATTTGAACACACACACA
	D17S1166	CCCATACCTAGTTCTTAAAGTCTGT	TAACAATTGTGGAACTGCAGCAATTATT
	IVS38 GT53.0	CTCCTAACATTTATTAACCTTA	CAGAGCAAGACCCTGTCT
	IVS27 AC33.1	CCCATACCTAGTTCTTAAAGTCTGT	TAACAATTGTGGAACTGCAGCAATTATT
	IVS27 TG24.8	CTGAAGCAGGAGAATTGC	CTAAAGATGTCTATAACAGGT
	EVI20	CCCATACCTAGTTCTTAAAGTCTG	TAACAATTGTGGAACTGCAGCAATTATT
	D17S1800	CTAAACTAGGTTGGGTTGAAATCTC	TCTGGCACAAAGACCTGAG
	D17S798	CCATGAGAAAGTTGTTTAGTAGTC	TGTTCTTGGGAGTGCAG
